# Supplementary material for: Multiplexed deactivated CRISPR-Cas9 gene expression perturbations deter bacterial adaptation by inducing negative epistasis
Source: Commun Biol. 2018 Sep 3;1:129. doi: 10.1038/s42003-018-0135-2 (PMC6123780; doi:10.1038/s42003-018-0135-2)
Supplement: Supplementary file 3 — Supplementary Data 1 [file 42003_2018_135_MOESM3_ESM.xlsx]

## Sheet: Raw Epistasis Calculations
Strain	Expected Fitness		Epistasis				Raw epistasis calculations
	Avg	StDev	Avg	StDev	P
CCCC	0.97	0.15	0.01	0.2	0.912
ms	1.72	0.52	-0.81	0.57	0.005
mt	1.29	0.46	-0.29	0.55	0.174
mr	1.75	0.44	-0.4	0.51	0.063
st	1.26	0.49	-0.46	0.51	0.039
sr	1.71	0.51	-0.76	0.54	0.005
tr	1.28	0.45	-0.43	0.46	0.035
mst	1.67	0.72	-0.64	0.75	0.047
msr	2.27	0.8	-1.4	0.81	0.002
mtr	1.69	0.67	-1.06	0.68	0.003
str	1.65	0.71	-1.06	0.71	0.004
mstr	2.2	1.02	-1.33	1.05	0.009
dz	1.64	0.43	-0.24	0.48	0.201
dT	2.42	0.76	-1.66	0.81	0.001
df	1.6	0.33	-0.3	0.43	0.085
zT	2.84	0.93	-1.93	0.95	0.001
zf	1.87	0.42	-0.89	0.52	0.002
Tf	2.76	0.79	-1.98	0.85	0.0003
dzT	3.36	1.24	-2.28	1.31	0.002
dzf	2.22	0.63	-1.56	0.8	0.001
dTf	3.27	1.1	-2.31	1.14	0.001
zTf	3.83	1.32	-2.99	1.33	0.0004
dzTf	4.53	1.75	-4.06	1.76	0.0003
msTf	4.76	1.98	-3.68	1.99	0.001

## Sheet: Raw MIC Values 1
	d			z			T			f			C			msTf			dzTf				Raw MIC values of Ciprofloxacin (µg/mL) at the end of each day (D). The values listed here were used to construct graphs for the following strains in Figure 3: d, z, T, f, msTf, and dzTf.
Replicate	D1	D2	D3	D1	D2	D3	D1	D2	D3	D1	D2	D3	D1	D2	D3	D1	D2	D3	D1	D2	D3
1	0.04	0.04	0.04	0.04	0.08	0.08	0.02	0.04	0.04	0.04	0.04	0.08	0.04	0.08	0.08	0.04	0.01	0.02	0.005	0.02	0.02
2	0.02	0.04	0.08	0.04	0.04	0.04	0.02	0.02	0.04	0.04	0.01	0.04	0.04	0.04	0.04	0.02	0.02	0.02	0.02	0.01	0.005
3	0.04	0.04	0.04	0.04	0.08	0.08	0.01	0.02	0.04	0.04	0.02	0.04	0.08	0.32	0.32	0.04	0.04	0.04	0.02	0.02
4	0.04	0.04	0.08	0.04	0.04	0.04	0.02	0.02	0.04	0.04	0.08	0.08	0.04	0.04	0.08	0.02	0.02	0.04
5	0.04	0.08	0.08	0.04	0.04	0.08	0.02	0.04	0.08	0.04	0.04	0.04	0.04	0.04	0.01	0.08	0.01	0.04	0.01	0.02
6	0.04	0.04	0.04	0.04	0.08	0.08	0.02	0.02	0.02	0.04	0.04	0.04	0.04	0.04	0.08	0.04	0.01	0.04	0.04	0.02
7	0.04	0.04	0.04	0.04	0.04	0.08	0.02	0.04	0.04	0.04	0.04	0.08	0.04	0.08	0.08	0.04	0.02	0.02	0.02	0.02
8	0.04	0.04	0.04	0.04	0.04	0.04	0.02	0.04	0.02	0.04	0.01	0.04	0.04	0.04	0.04	0.02	0.04	0.04	0.04	0.04	0.01
9	0.02	0.04	0.04	0.04	0.04	0.04	0.02	0.04	0.04	0.04	0.04	0.04	0.04	0.02	0.04	0.04	0.01	0.04	0.02
10	0.04	0.04	0.04	0.04	0.04	0.04	0.02	0.04	0.02	0.04	0.04	0.08	0.04	0.04	0.08	0.02	0.02	0.02	0.01	0.02
11	0.02	0.02	0.04	0.04	0.04	0.16	0.02	0.02	0.02	0.04	0.04	0.04	0.04	0.02	0.04	0.04	0.01	0.01
12	0.04	0.04	0.04	0.04	0.08	0.08	0.02	0.02	0.02	0.04	0.04	0.04	0.04	0.04	0.04	0.02	0.01	0.04	0.02	0.04	0.04
13	0.04	0.04	0.04	0.04	0.04	0.04	0.02	0.02	0.04	0.04	0.01	0.01	0.04	0.02	0.04	0.04	0.08	0.01	0.02	0.02
14	0.04	0.04	0.01	0.04	0.04	0.08	0.02	0.02	0.08	0.04	0.04	0.04	0.04	0.04	0.04	0.04	0.01	0.02	0.04
15	0.04	0.08	0.08	0.04	0.04	0.04	0.02	0.04	0.08	0.04	0.04	0.08	0.04	0.02	0.08	0.02	0.04	0.04	0.02	0.02	0.02
16	0.04	0.04	0.08	0.04	0.04	0.04	0.02	0.04	0.08	0.04	0.04	0.04	0.04	0.04	0.04	0.04	0.01	0.04	0.02	0.02
17	0.02	0.04	0.04	0.04	0.02	0.04	0.02	0.04	0.04	0.04	0.04	0.04	0.04	0.04	0.08	0.02	0.01	0.04
18	0.02	0.04	0.08	0.04	0.04	0.04	0.02	0.04	0.08	0.04	0.04	0.04	0.04	0.04	0.08	0.02	0.02	0.01	0.01	0.01
19	0.04	0.04	0.04	0.02	0.04	0.08	0.02	0.02	0.02	0.04	0.04	0.04	0.04	0.04	0.04	0.02	0.02	0.01	0.02	0.04
20	0.04	0.04	0.04	0.04	0.04	0.04	0.02	0.04	0.04	0.04	0.16	0.16	0.04	0.08	0.08	0.02	0.01	0.04	0.04	0.02	0.02
21	0.04	0.04	0.04	0.04	0.04	0.04	0.02	0.02	0.04	0.04	0.04	0.04	0.04	0.04	0.04	0.02	0.02	0.02	0.01
22	0.04	0.04	0.01	0.04	0.04	0.08	0.02	0.04	0.04	0.02	0.01	0.04	0.04	0.04	0.04	0.02	0.04	0.08	0.04	0.01	0.02

## Sheet: Raw MIC Values 2
	m			s			t			r			C			CCCC			mstr				Raw MIC values of Ciprofloxacin (µg/mL) at the end of each day (D). The values listed here were used to construct graphs for the following strains in Figure 3: m, s, t, r, CCCC and mstr.
Replicate	D1	D2	D3	D1	D2	D3	D1	D2	D3	D1	D2	D3	D1	D2	D3	D1	D2	D3	D1	D2	D3
1	0.02	0.02	0.04	0.02	0.02	0.04	0.02	0.04	0.04	0.04	0.08	0.16	0.02	0.04	0.08	0.08	0.08	0.08	0.02	0.02	0.02
2	0.02	0.04	0.08	0.02	0.02	0.04	0.08	0.08	0.08	0.04	0.02	0.08	0.02	0.04	0.04	0.02	0.04	0.04	0.02	0.08	0.08
3	0.02	0.04	0.16	0.02	0.02	0.04	0.02	0.08	0.08	0.04	0.04	0.08	0.02	0.08	0.08	0.02	0.04	0.02	0.04
4	0.02	0.04	0.04	0.02	0.04	0.08	0.02	0.04	0.04	0.04	0.08	0.08	0.02	0.04	0.02	0.04	0.08	0.08	0.02	0.04	0.01
5	0.02	0.04	0.04	0.02	0.08	0.08	0.04	0.08	0.16	0.04	0.04	0.08	0.02	0.04	0.04	0.02	0.04	0.04	0.02	0.04	0.02
6	0.02	0.04	0.04	0.02	0.04	0.04	0.02	0.04	0.04	0.08	0.08	0.08	0.02	0.04	0.04	0.04	0.08	0.08	0.08	0.04
7	0.02	0.04	0.04	0.02	0.04	0.04	0.08	0.08	0.08	0.04	0.08	0.08	0.04	0.08	0.08	0.04	0.04	0.04	0.02	0.04	0.04
8	0.02	0.04	0.04	0.02	0.04	0.04	0.02	0.04	0.08	0.02	0.04	0.08	0.02	0.04	0.04	0.02	0.04	0.04	0.08	0.08	0.08
9	0.02	0.16	0.32	0.02	0.04	0.16	0.02	0.02	0.04	0.02	0.04	0.04	0.02	0.04	0.04	0.02	0.04	0.04	0.02	0.02	0.02
10	0.04	0.08	0.08	0.04	0.04	0.04	0.02	0.08	0.08	0.04	0.02	0.04	0.02	0.04	0.02	0.02	0.04	0.04	0.02	0.04	0.04
11	0.02	0.04	0.08	0.02	0.16	0.16	0.02	0.04	0.04	0.04	0.08	0.16	0.02	0.04	0.04	0.02	0.04	0.04	0.04	0.08	0.08
12	0.02	0.04	0.04	0.02	0.08	0.08	0.02	0.04	0.02	0.04	0.08	0.08	0.02	0.04	0.04	0.04	0.04	0.04	0.02	0.04	0.08
13	0.02	0.04	0.08	0.04	0.04	0.08	0.02	0.04	0.08	0.04	0.04	0.08	0.02	0.04	0.04	0.02	0.04	0.04	0.02	0.04	0.02
14	0.04	0.08	0.08	0.04	0.04	0.08	0.02	0.08	0.08	0.04	0.04	0.08	0.04	0.08	0.16	0.02	0.04	0.04	0.02	0.04
15	0.02	0.04	0.04	0.02	0.08	0.08	0.02	0.04	0.04	0.04	0.08	0.08	0.02	0.04	0.04	0.02	0.04	0.04	0.02	0.04	0.04
16	0.02	0.04	0.08	0.02	0.04	0.04	0.02	0.04	0.04	0.04	0.04	0.08	0.02	0.04	0.04	0.02	0.04	0.02	0.02	0.04	0.04
17	0.02	0.04	0.04	0.02	0.04	0.08	0.02	0.02	0.04	0.04	0.02	0.04	0.04	0.04	0.08	0.04	0.08	0.08	0.02	0.04	0.08
18	0.08	0.08	0.08	0.02	0.02	0.04	0.08	0.08	0.16	0.02	0.04	0.08	0.02	0.04	0.04	0.02	0.04	0.04	0.02	0.08	0.02
19	0.02	0.04	0.04	0.02	0.04	0.08	0.02	0.08	0.16	0.04	0.04	0.08	0.04	0.08	0.04	0.02	0.04	0.04	0.02	0.04	0.16
20	0.02	0.04	0.08	0.02	0.04	0.04	0.02	0.04	0.08	0.04	0.04	0.08	0.02	0.02	0.04	0.04	0.04	0.04	0.08	0.08	0.02
21	0.02	0.08	0.08	0.02	0.02	0.04	0.02	0.08	0.08	0.04	0.04	0.08	0.04	0.04	0.04	0.02	0.04	0.08	0.08	0.08	0.16
22	0.04	0.08	0.08	0.02	0.04	0.02	0.02	0.04	0.02	0.04	0.04	0.08	0.02	0.04	0.08	0.04	0.04	0.08	0.02	0.04	0.08

## Sheet: Raw MIC Values 3
	C			dzTf				Raw MIC values of Ciprofloxacin (µg/mL) from a separate repeat experiment testing dzTf.
Replicate	D1	D2	D3	D1	D2	D3
1	0.04	0.04	0.04	0.02	0.04	0.005
2	0.04	0.04	0.04	0.04	0.01	0.005
3	0.04	0.04	0.04	0.04	0.02
4	0.04	0.04	0.16	0.04	0.04	0.04
5	0.04	0.08	0.08
6	0.04	0.04	0.04	0.04	0.04	0.04
7	0.04	0.04	0.04	0.04	0.04	0.04
8	0.04	0.08	0.08	0.04	0.04	0.04
9	0.04	0.08	0.16
10	0.04	0.04	0.04	0.005	0.04
11	0.04	0.04	0.04
12	0.04	0.08	0.16	0.04	0.04	0.01
13	0.04	0.04	0.04	0.04	0.005	0.01
14	0.04	0.08	0.16	0.04	0.02
15	0.04	0.04	0.04
16	0.04	0.08	0.04	0.04	0.04
17	0.04	0.04	0.08	0.04	0.04	0.01
18	0.04	0.04	0.04	0.04	0.02
19	0.04	0.04	0.08	0.04	0.02
20	0.04	0.04	0.04	0.02	0.04
21	0.04	0.04	0.04
22	0.04	0.04	0.04	0.04	0.02
